# Supplementary material for: Influence of Astragalus extract on Gut Microbiome Regulation and Ammonia Emission Mitigation in Laying Hens
Source: Animals (Basel). 2025 Feb 20;15(5):620. doi: 10.3390/ani15050620 (PMC11898126; doi:10.3390/ani15050620)
Supplement: Supplementary file 1 [file animals-15-00620-s001.zip]

Archive with 1 entries (1 files):
- animals-3439167-supplementary.pdf
